# Supplementary material for: Exploring the Role of Tamarind Seed Polysaccharides in Modulating the Structural, Digestive, and Emulsion Stability Properties of Waxy Corn Starch Composites
Source: Foods. 2025 Dec 3;14(23):4152. doi: 10.3390/foods14234152 (PMC12692401; doi:10.3390/foods14234152)
Supplement: Supplementary file 1 [file foods-14-04152-s001.zip]

Archive with 1 entries (1 files):
- foods-3989237-supplementary.pdf
